# Supplementary material for: Effectiveness of Virtual Reality-Based Training on Oral Healthcare for Disabled Elderly Persons: A Randomized Controlled Trial
Source: J Pers Med. 2022 Feb 4;12(2):218. doi: 10.3390/jpm12020218 (PMC8879228; doi:10.3390/jpm12020218)
Supplement: Supplementary file 1 [file jpm-12-00218-s001.zip]

Archive with 1 entries (1 files):
- jpm-1535856-supplementary.pdf
